# Supplementary material for: Deep Learning-Based Computational Cytopathologic Diagnosis of Metastatic Breast Carcinoma in Pleural Fluid
Source: Cells. 2023 Jul 13;12(14):1847. doi: 10.3390/cells12141847 (PMC10377793; doi:10.3390/cells12141847)
Supplement: Supplementary file 1 [file cells-12-01847-s001.zip]

Archive with 1 entries (1 files):
- cells-2486185-supplementary.pdf
